# Supplementary material for: The risk factors associated with treatment-related mortality in 16,073 kidney transplantation—A nationwide cohort study
Source: PLoS One. 2020 Jul 28;15(7):e0236274. doi: 10.1371/journal.pone.0236274 (PMC7386583; doi:10.1371/journal.pone.0236274)
Supplement: S1 Table — (XLSX) [file pone.0236274.s001.xlsx]

## Sheet: Sheet1
S1 Table. Data set of recipients with TRM after kidney transplantation.
Patient	Age	Sex	Survival days after transplantation	Coronary artery disease	Acute myocardial infarction	Cardiac arrhythmia	Cerebral hemorrhage	Cerebral infarction	Hemodialysis	Cytomegalovirus infection	Fungal infection	Year of transplantation
Kidney_mor_1	7	Male	88	No	No	No	No	No	Yes	No	No	2016
Kidney_mor_2	28	Female	88	No	No	No	No	No	Yes	Yes	Yes	2014
Kidney_mor_3	38	Male	87	No	No	Yes	No	No	Yes	No	No	2016
Kidney_mor_4	52	Female	87	No	No	No	No	No	Yes	No	Yes	2008
Kidney_mor_5	53	Female	87	No	No	No	No	No	No	Yes	No	2016
Kidney_mor_6	36	Male	85	No	No	No	No	No	Yes	Yes	No	2010
Kidney_mor_7	54	Female	84	No	No	No	No	No	Yes	No	No	2016
Kidney_mor_8	9	Female	82	No	No	No	No	No	Yes	Yes	No	2016
Kidney_mor_9	9	Male	77	No	No	No	No	No	Yes	No	No	2016
Kidney_mor_10	30	Male	77	No	No	No	No	No	Yes	No	No	2012
Kidney_mor_11	6	Male	75	No	No	No	No	No	No	No	No	2014
Kidney_mor_12	39	Female	73	No	No	No	No	No	Yes	No	No	2016
Kidney_mor_13	23	Male	72	No	No	No	No	No	Yes	No	No	2008
Kidney_mor_14	8	Male	72	No	No	No	No	No	Yes	Yes	No	2016
Kidney_mor_15	54	Female	72	No	No	No	No	No	Yes	No	No	2014
Kidney_mor_16	32	Male	71	No	No	No	No	No	Yes	No	Yes	2008
Kidney_mor_17	28	Female	69	No	No	No	No	No	Yes	No	No	2008
Kidney_mor_18	59	Female	68	No	No	No	No	No	No	No	No	2016
Kidney_mor_19	65	Female	68	No	No	No	No	No	Yes	No	No	2008
Kidney_mor_20	48	Male	68	No	No	No	No	No	Yes	No	No	2008
Kidney_mor_21	28	Female	68	No	No	No	No	No	Yes	No	No	2014
Kidney_mor_22	54	Male	68	No	No	No	No	No	Yes	No	No	2016
Kidney_mor_23	56	Male	67	No	No	No	No	No	Yes	No	No	2016
Kidney_mor_24	32	Male	67	No	No	No	No	No	Yes	Yes	Yes	2015
Kidney_mor_25	42	Female	66	No	No	No	No	No	Yes	No	No	2016
Kidney_mor_26	48	Male	65	Yes	No	No	No	No	Yes	No	No	2016
Kidney_mor_27	6	Female	65	No	No	No	No	No	No	Yes	Yes	2014
Kidney_mor_28	57	Female	64	No	No	No	No	No	Yes	No	Yes	2011
Kidney_mor_29	56	Female	64	No	No	No	No	No	Yes	Yes	Yes	2013
Kidney_mor_30	60	Male	64	No	No	No	No	No	Yes	No	Yes	2009
Kidney_mor_31	53	Male	62	No	No	No	No	No	Yes	No	No	2011
Kidney_mor_32	45	Male	62	No	No	Yes	No	No	Yes	No	No	2015
Kidney_mor_33	51	Female	61	No	No	Yes	No	No	Yes	No	Yes	2012
Kidney_mor_34	53	Male	61	No	No	Yes	No	No	Yes	No	Yes	2016
Kidney_mor_35	62	Female	60	No	No	No	No	No	No	No	No	2009
Kidney_mor_36	1	Male	60	No	No	No	No	No	Yes	No	No	2011
Kidney_mor_37	61	Female	60	No	No	No	No	No	No	No	No	2009
Kidney_mor_38	27	Female	59	No	No	No	No	No	Yes	No	No	2016
Kidney_mor_39	66	Male	59	No	No	No	No	No	Yes	Yes	No	2015
Kidney_mor_40	59	Male	57	No	No	No	No	No	Yes	No	No	2016
Kidney_mor_41	7	Male	56	No	No	No	No	No	No	No	No	2015
Kidney_mor_42	25	Female	56	No	No	No	No	No	Yes	No	No	2011
Kidney_mor_43	55	Female	56	No	No	No	No	No	No	Yes	No	2016
Kidney_mor_44	60	Female	56	No	No	No	No	No	Yes	No	No	2014
Kidney_mor_45	9	Male	55	No	No	No	No	No	Yes	No	No	2016
Kidney_mor_46	41	Female	55	No	No	No	No	No	Yes	No	No	2015
Kidney_mor_47	68	Male	54	No	No	No	No	No	No	No	No	2016
Kidney_mor_48	37	Male	54	No	No	No	No	No	Yes	Yes	Yes	2016
Kidney_mor_49	54	Female	49	No	No	No	No	No	Yes	Yes	No	2014
Kidney_mor_50	55	Male	49	No	No	No	No	No	Yes	No	No	2009
Kidney_mor_51	6	Male	49	No	No	No	No	No	No	Yes	Yes	2015
Kidney_mor_52	56	Female	48	No	No	No	No	No	Yes	Yes	No	2012
Kidney_mor_53	53	Female	48	No	No	No	No	No	Yes	Yes	No	2014
Kidney_mor_54	35	Male	48	No	No	No	No	No	Yes	Yes	Yes	2010
Kidney_mor_55	9	Female	46	No	No	No	No	No	No	Yes	Yes	2016
Kidney_mor_56	45	Male	46	No	No	No	No	No	Yes	No	No	2009
Kidney_mor_57	55	Male	46	No	No	No	No	No	Yes	No	Yes	2013
Kidney_mor_58	40	Male	45	No	No	No	No	No	Yes	No	No	2012
Kidney_mor_59	40	Female	45	No	No	No	No	No	Yes	No	No	2016
Kidney_mor_60	8	Male	44	No	No	No	No	No	Yes	No	Yes	2016
Kidney_mor_61	60	Female	44	Yes	No	No	No	No	Yes	No	No	2014
Kidney_mor_62	32	Male	43	No	No	No	No	No	Yes	No	Yes	2010
Kidney_mor_63	38	Female	42	No	No	No	No	No	Yes	No	No	2011
Kidney_mor_64	51	Female	41	No	No	No	No	No	Yes	Yes	No	2010
Kidney_mor_65	28	Male	41	No	No	No	No	No	Yes	Yes	No	2015
Kidney_mor_66	46	Male	41	No	No	No	No	No	Yes	Yes	No	2016
Kidney_mor_67	43	Male	41	No	No	No	No	No	Yes	No	No	2012
Kidney_mor_68	34	Male	41	No	No	No	No	No	Yes	No	No	2016
Kidney_mor_69	36	Female	40	No	No	No	No	No	Yes	No	No	2015
Kidney_mor_70	38	Male	40	No	No	No	No	No	Yes	No	No	2008
Kidney_mor_71	43	Female	38	No	No	No	No	No	Yes	Yes	No	2012
Kidney_mor_72	8	Female	38	No	No	No	No	No	Yes	No	Yes	2016
Kidney_mor_73	48	Female	38	No	No	No	No	No	Yes	No	Yes	2012
Kidney_mor_74	7	Male	38	No	No	No	No	No	Yes	No	Yes	2016
Kidney_mor_75	30	Male	37	No	No	No	No	No	Yes	Yes	No	2016
Kidney_mor_76	8	Female	36	No	No	No	No	No	Yes	No	No	2015
Kidney_mor_77	29	Male	36	No	No	No	No	No	No	Yes	No	2013
Kidney_mor_78	6	Male	35	No	No	No	No	No	No	No	No	2016
Kidney_mor_79	28	Male	34	No	No	No	No	No	Yes	No	No	2010
Kidney_mor_80	56	Female	34	No	No	No	No	No	Yes	No	No	2016
Kidney_mor_81	66	Male	34	No	No	No	No	No	Yes	No	No	2012
Kidney_mor_82	36	Female	34	No	No	No	No	No	Yes	No	No	2014
Kidney_mor_83	59	Male	33	No	No	No	No	No	No	No	Yes	2009
Kidney_mor_84	58	Male	32	No	No	Yes	No	No	Yes	No	No	2014
Kidney_mor_85	6	Male	31	No	No	No	No	No	Yes	No	Yes	2015
Kidney_mor_86	53	Male	31	No	No	No	No	No	Yes	Yes	No	2015
Kidney_mor_87	3	Male	30	No	No	No	No	No	Yes	Yes	No	2014
Kidney_mor_88	54	Female	30	No	No	No	No	No	Yes	No	No	2016
Kidney_mor_89	45	Male	30	No	No	No	No	No	No	No	No	2016
Kidney_mor_90	57	Male	29	Yes	No	No	No	No	Yes	Yes	No	2013
Kidney_mor_91	55	Male	29	No	No	No	No	No	Yes	No	No	2014
Kidney_mor_92	59	Female	28	No	No	No	No	No	No	No	No	2012
Kidney_mor_93	27	Male	28	No	No	No	No	No	Yes	No	No	2014
Kidney_mor_94	57	Male	28	No	No	No	No	No	Yes	No	No	2016
Kidney_mor_95	42	Female	27	No	No	No	No	No	No	Yes	No	2016
Kidney_mor_96	60	Male	27	No	No	No	No	No	Yes	No	No	2013
Kidney_mor_97	59	Male	27	No	No	No	No	No	Yes	No	No	2016
Kidney_mor_98	64	Female	26	No	No	No	No	No	Yes	Yes	No	2011
Kidney_mor_99	62	Male	26	No	No	No	No	No	Yes	Yes	Yes	2013
Kidney_mor_100	20	Male	25	No	No	No	No	No	Yes	Yes	No	2014
Kidney_mor_101	40	Female	23	No	No	No	No	No	Yes	No	No	2014
Kidney_mor_102	47	Female	23	No	No	No	No	No	Yes	No	No	2016
Kidney_mor_103	2	Female	23	No	No	No	No	No	No	Yes	No	2015
Kidney_mor_104	33	Male	22	No	No	No	No	No	Yes	No	Yes	2016
Kidney_mor_105	20	Male	22	No	No	No	No	No	Yes	Yes	No	2012
Kidney_mor_106	61	Male	22	No	No	No	No	No	Yes	No	No	2016
Kidney_mor_107	32	Female	21	No	No	No	No	No	Yes	No	No	2016
Kidney_mor_108	33	Male	21	No	No	No	No	No	No	No	No	2016
Kidney_mor_109	35	Female	20	No	No	No	No	No	Yes	No	No	2013
Kidney_mor_110	27	Female	20	No	No	No	No	No	No	No	No	2014
Kidney_mor_111	29	Female	19	No	No	No	No	No	No	Yes	No	2010
Kidney_mor_112	61	Female	18	No	No	No	No	No	Yes	No	No	2016
Kidney_mor_113	3	Male	18	No	No	No	No	No	Yes	Yes	No	2015
Kidney_mor_114	45	Female	18	No	No	No	No	No	No	Yes	No	2015
Kidney_mor_115	51	Female	17	No	No	No	No	No	Yes	Yes	No	2014
Kidney_mor_116	5	Female	17	No	No	No	No	No	Yes	No	Yes	2016
Kidney_mor_117	27	Female	17	No	No	No	No	No	No	Yes	No	2015
Kidney_mor_118	49	Female	17	No	No	No	No	No	Yes	No	No	2016
Kidney_mor_119	52	Male	17	No	No	No	No	No	Yes	No	No	2016
Kidney_mor_120	5	Male	15	No	No	No	No	No	Yes	Yes	No	2016
Kidney_mor_121	63	Female	15	No	No	No	No	No	Yes	No	No	2013
Kidney_mor_122	63	Female	15	No	No	No	No	No	Yes	Yes	No	2016
Kidney_mor_123	60	Male	15	No	No	No	No	No	Yes	No	No	2016
Kidney_mor_124	58	Female	14	No	No	No	No	No	Yes	No	No	2014
Kidney_mor_125	25	Male	14	No	No	No	No	No	Yes	No	No	2016
Kidney_mor_126	2	Male	13	No	No	No	No	No	Yes	Yes	No	2014
Kidney_mor_127	2	Female	13	No	No	No	No	No	No	No	No	2015
Kidney_mor_128	47	Female	12	No	No	No	No	No	Yes	No	No	2013
Kidney_mor_129	46	Female	12	No	No	No	No	No	Yes	No	No	2016
Kidney_mor_130	1	Female	12	No	No	No	No	No	Yes	Yes	No	2016
Kidney_mor_131	26	Male	12	No	No	No	No	No	No	Yes	No	2016
Kidney_mor_132	57	Female	12	No	No	No	No	No	Yes	No	No	2016
Kidney_mor_133	63	Male	11	No	No	No	No	No	Yes	No	No	2015
Kidney_mor_134	35	Male	11	No	No	No	No	No	No	Yes	No	2015
Kidney_mor_135	43	Female	10	No	No	No	No	No	Yes	No	No	2016
Kidney_mor_136	27	Female	9	No	No	No	No	No	Yes	No	No	2016
Kidney_mor_137	16	Female	9	No	No	No	No	No	Yes	No	No	2014
Kidney_mor_138	59	Male	8	No	No	No	No	No	Yes	No	No	2015
Kidney_mor_139	23	Female	7	No	No	No	No	No	Yes	No	No	2014
Kidney_mor_140	23	Male	6	No	No	No	No	No	Yes	No	No	2011
Kidney_mor_141	56	Male	6	No	No	No	No	No	Yes	No	No	2015
Kidney_mor_142	52	Female	6	No	No	No	No	No	No	No	No	2016
Kidney_mor_143	5	Female	5	No	No	No	No	No	Yes	No	No	2016
Kidney_mor_144	39	Female	5	No	No	No	No	No	Yes	No	No	2014
Kidney_mor_145	32	Female	5	No	No	No	No	No	Yes	No	No	2016
Kidney_mor_146	43	Male	5	No	No	No	No	No	Yes	No	No	2015
Kidney_mor_147	53	Male	4	No	No	No	No	No	Yes	Yes	Yes	2015
Kidney_mor_148	2	Female	4	No	No	No	No	No	Yes	Yes	No	2015
Kidney_mor_149	27	Male	4	No	No	No	No	No	Yes	No	No	2015
Kidney_mor_150	50	Male	3	No	No	No	No	No	Yes	Yes	No	2012
Kidney_mor_151	20	Female	3	No	No	No	No	No	No	No	No	2014
Kidney_mor_152	66	Female	3	No	No	No	No	No	No	No	No	2014
Kidney_mor_153	55	Male	2	No	No	No	No	No	No	No	No	2015
Kidney_mor_154	45	Female	2	No	No	No	No	No	Yes	No	No	2013
Kidney_mor_155	28	Male	2	No	No	No	No	No	Yes	No	No	2016
Kidney_mor_156	51	Female	2	No	No	No	No	No	Yes	No	No	2016
Kidney_mor_157	61	Male	1	No	No	No	No	No	Yes	Yes	No	2015
Kidney_mor_158	40	Female	1	No	No	No	No	No	Yes	No	No	2015
Kidney_mor_159	48	Male	1	No	No	No	No	No	Yes	No	No	2014
Kidney_mor_160	67	Male	1	No	No	No	No	No	No	No	No	2015
